# Supplementary material for: Incidence and survival of lymphoid neoplasms in Spain, 2002-2013: A population-based study from the Spanish Network of Cancer Registries (REDECAN)
Source: Front Oncol. 2022 Nov 24;12:1046307. doi: 10.3389/fonc.2022.1046307 (PMC9731832; doi:10.3389/fonc.2022.1046307)
Supplement: Supplementary file 1 [file DataSheet_1.xlsx]

## Sheet: Table S1_quality indicators
Cancer registry	Period	N cases	Quality indicators
			Microscopically verified cases (%)	Unspecified cases (NOS)1(%)	Death certificate only (DCOs) (%)		Table S1. Period of study, number of cases of lymphoid neoplasms, and quality indicators of data provided by Spanish provinces. *islands
Álava	2002-2013	1289	0.976726	0.0612878	0.00387898
Asturias	2002-2010	3434	0.974374	0.0742574	0
Bizkaia	2002-2013	5091	0.97525	0.0418385	0.00687488
Castellón	2004-2013	1479	0.979716	0.066261	0.00338066
Ciudad Real	2004-2011	1154	0.97487	0.119584	0.00519931
Cuenca	2002-2011	632	0.949367	0.112342	0.0174051
Gipuzkoa	2002-2013	2960	0.946959	0.0760135	0.00641892
Girona	2002-2013	2811	0.972963	0.0238349	0.0128068
Gran Canaria*	2002-2013	3128	0.974105	0.0617008	0.00191816
Granada	2002-2013	2791	0.968828	0.0268721	0.015765
La Rioja	2002-2013	1155	0.941126	0.0467532	0.012987
Mallorca*	2003-2012	2259	0.977866	0.0376273	0.00486941
Murcia	2002-2010	3310	0.941088	0.0643505	0.00543807
Navarra	2002-2012	2042	0.971107	0.029383	0.00538688
Tarragona	2002-2013	2760	0.967029	0.0528986	0.0112319
Tenerife*	2002-2013	2861	0.971339	0.0576721	0.00664103
Spain	2002-2013	39156	0.967285	0.0545766	0.00694657

## Sheet: Table S2_incidence rates by sex
Subtype	N		CR				ASIRe
	Men	Women	Men	CI 95%	Women	CI 95%	Men	CI 95%	Women	CI 95%		Table S2. Incidence rates by sex
Lymphoid neoplasm, total	21545	17611	34.62	(34.16-35.08)	27.88	(27.47-28.29)	41.35	(40.79-41.92)	28.45	(28.02-28.87)
1) Hodgkin lymphoma	2124	1543	3.41	(3.27-3.56)	2.44	(2.32-2.56)	3.34	(3.2-3.49)	2.36	(2.24-2.48)
1.1 Classical Hodgkin lymphoma	1972	1483	3.17	(3.03-3.31)	2.35	(2.23-2.47)	3.11	(2.97-3.25)	2.26	(2.15-2.38)
1.1.1 Lymphocyte-rich classical Hodgkin lymphoma	142	60	0.23	(0.19-0.27)	0.09	(0.07-0.12)	0.22	(0.19-0.26)	0.09	(0.07-0.12)
1.1.2 Nodular sclerosis classical Hodgkin lymphoma	954	952	1.53	(1.44-1.63)	1.51	(1.41-1.6)	1.45	(1.35-1.54)	1.44	(1.35-1.53)
1.1.3 Mixed cellularity classical Hodgkin lymphoma	485	242	0.78	(0.71-0.85)	0.38	(0.33-0.43)	0.78	(0.71-0.85)	0.38	(0.33-0.43)
1.1.4 Lymphocyte-depleted classical Hodgkin lymphoma	68	28	0.11	(0.08-0.14)	0.04	(0.03-0.06)	0.12	(0.09-0.15)	0.04	(0.03-0.06)
1.1.5 Classical Hodgkin lymphoma, NOS	323	201	0.52	(0.46-0.58)	0.32	(0.27-0.36)	0.54	(0.48-0.6)	0.31	(0.27-0.35)
1.2 Nodular lymphocyte predominant Hodgkin lymphoma	152	60	0.24	(0.21-0.28)	0.09	(0.07-0.12)	0.24	(0.2-0.28)	0.09	(0.07-0.12)
Non-Hodgkin lymphoma	19421	16068	31.21	(30.77-31.65)	25.44	(25.05-25.83)	38.01	(37.46-38.56)	26.09	(25.68-26.5)
2) Precursor lymphoid neoplasms	939	635	1.51	(1.41-1.61)	1.01	(0.93-1.08)	1.56	(1.46-1.66)	1.06	(0.98-1.14)
2.1 B-lymphoblastic leukemia/lymphoma	262	246	0.42	(0.37-0.47)	0.39	(0.34-0.44)	0.44	(0.38-0.49)	0.41	(0.36-0.46)
2.2 T-lymphoblastic leukemia/lymphoma	182	60	0.29	(0.25-0.33)	0.09	(0.07-0.12)	0.29	(0.25-0.34)	0.10	(0.07-0.12)
2.3 Lymphoblastic leukemia/lymphoma	495	329	0.80	(0.73-0.87)	0.52	(0.46-0.58)	0.83	(0.76-0.91)	0.55	(0.49-0.61)
3) Mature B-cell neoplasms	16000	13429	25.71	(25.31-26.11)	21.26	(20.9-21.62)	31.65	(31.15-32.15)	21.84	(21.47-22.22)
3.1 Chronic lymphocytic leukemia/small lymphocytic lymphoma	3603	2564	5.79	(5.6-5.98)	4.06	(3.9-4.22)	7.56	(7.3-7.81)	4.15	(3.98-4.31)
3.2 B-cell prolymphocytic leukemia	14	15	0.02	(0.01-0.03)	0.02	(0.01-0.04)	0.03	(0.01-0.05)	0.02	(0.01-0.04)
3.3 Mantle cell lymphoma	623	273	1.00	(0.92-1.08)	0.43	(0.38-0.48)	1.24	(1.14-1.34)	0.45	(0.39-0.5)
3.4 Lymphoplasmacytic lymphoma/ Waldenström’s Macroglobulinemia	560	320	0.90	(0.83-0.97)	0.51	(0.45-0.56)	1.16	(1.06-1.26)	0.52	(0.46-0.58)
3.5 Diffuse large B-cell lymphoma	3730	3203	5.99	(5.8-6.19)	5.07	(4.9-5.25)	7.06	(6.82-7.29)	5.16	(4.98-5.34)
3.6 Burkitt lymphoma/leukemia	287	141	0.46	(0.41-0.51)	0.22	(0.19-0.26)	0.47	(0.41-0.53)	0.23	(0.19-0.27)
3.7 Marginal zone lymphoma	1062	1043	1.71	(1.6-1.81)	1.65	(1.55-1.75)	2.01	(1.88-2.13)	1.72	(1.61-1.82)
3.7.1 Splenic marginal zone lymphoma	192	211	0.31	(0.26-0.35)	0.33	(0.29-0.38)	0.39	(0.33-0.44)	0.35	(0.3-0.4)
3.7.2 Extranodal marginal zone lymphoma	732	689	1.18	(1.09-1.26)	1.09	(1.01-1.17)	1.35	(1.25-1.45)	1.13	(1.05-1.22)
3.7.3 Nodal marginal zone lymphoma	137	143	0.22	(0.18-0.26)	0.23	(0.19-0.26)	0.26	(0.22-0.31)	0.23	(0.2-0.27)
3.8 Follicular lymphoma	2064	2193	3.32	(3.17-3.46)	3.47	(3.33-3.62)	3.76	(3.59-3.92)	3.64	(3.49-3.79)
3.9 Hairy cell leukemia	211	63	0.34	(0.29-0.38)	0.10	(0.08-0.12)	0.39	(0.34-0.45)	0.10	(0.08-0.13)
3.10 Plasma cell neoplasms	3838	3606	6.17	(5.97-6.36)	5.71	(5.52-5.9)	7.96	(7.71-8.22)	5.85	(5.66-6.04)
3.10.1 Solitary plasmocytoma of bone	162	104	0.26	(0.22-0.3)	0.16	(0.13-0.2)	0.32	(0.27-0.37)	0.17	(0.14-0.2)
3.10.2 Extraosseus plasmocytoma	76	41	0.12	(0.09-0.15)	0.06	(0.05-0.08)	0.15	(0.12-0.18)	0.07	(0.05-0.09)
3.10.3 Plasma cell myeloma/leukemia	3600	3461	5.78	(5.6-5.97)	5.48	(5.3-5.66)	7.50	(7.25-7.75)	5.61	(5.42-5.8)
3.11 B-cell lymphoma, unclassifiable, with features intermediate between DLBCL and classical HL	8	8	0.01	(0-0.02)	0.01	(0-0.02)	0.01	(0-0.02)	0.01	(0-0.02)
4) Mature-T-cell and NK-cell neoplasms	1415	930	2.27	(2.16-2.39)	1.47	(1.38-1.57)	2.62	(2.48-2.76)	1.51	(1.41-1.6)
4.1 Mycosis fungoides/Sezary syndrome	505	335	0.81	(0.74-0.88)	0.53	(0.47-0.59)	0.94	(0.86-1.03)	0.54	(0.48-0.6)
4.2 Peripheral T/NK-cell lymphoma	708	434	1.14	(1.05-1.22)	0.69	(0.62-0.75)	1.30	(1.21-1.4)	0.70	(0.64-0.77)
4.2.1 Peripheral T-cell lymphoma, NOS	318	174	0.51	(0.45-0.57)	0.28	(0.23-0.32)	0.59	(0.52-0.65)	0.28	(0.23-0.32)
4.2.2 Angioimmunoblastic T-cell lymphoma	112	65	0.18	(0.15-0.21)	0.10	(0.08-0.13)	0.22	(0.18-0.26)	0.11	(0.08-0.13)
4.2.3 Subcutaneous panniculitis-like T-cell lymphoma	6	5	0.01	(0-0.02)	0.01	(0-0.01)	0.01	(0-0.02)	0.01	(0-0.02)
4.2.4 Anaplastic large cell lymphoma, ALK-positive	128	67	0.21	(0.17-0.24)	0.11	(0.08-0.13)	0.22	(0.18-0.26)	0.11	(0.08-0.14)
4.2.5 Hepatosplenic T-cell lymphoma	6	5	0.01	(0-0.02)	0.01	(0-0.01)	0.01	(0-0.01)	0.01	(0-0.02)
4.2.6 Enteropathy-associated T-cell lymphoma	25	14	0.04	(0.02-0.06)	0.02	(0.01-0.03)	0.04	(0.03-0.06)	0.02	(0.01-0.04)
4.2.7 Primary cutaneous gamma-delta T-cell lymphoma	0	0	0.00	(0-0)	0.00	(0-0)	0.00	(0-0)	0.00	(0-0)
4.2.8 Primary cutaneous T-cell lymphoma, NOS	113	104	0.18	(0.15-0.22)	0.16	(0.13-0.2)	0.21	(0.17-0.25)	0.17	(0.14-0.2)
4.2.9 Systemic EBV-positive T-cell lymphoproliferative disease of childhood	0	0	0.00	(0-0)	0.00	(0-0)	0.00	(0-0)	0.00	(0-0)
4.2.10 Hydroa vacciniforme-like lymphoma	0	0	0.00	(0-0)	0.00	(0-0)	0.00	(0-0)	0.00	(0-0)
4.3 Adult T-cell leukemia/lymphoma	7	8	0.01	(0-0.02)	0.01	(0-0.02)	0.01	(0-0.02)	0.01	(0-0.02)
4.4 Extranodal NK/Tcell lymphoma, nasal type	54	26	0.09	(0.06-0.11)	0.04	(0.03-0.06)	0.10	(0.07-0.13)	0.04	(0.03-0.06)
4.5 T-cell large granular lymphocytic leukemia	35	26	0.06	(0.04-0.07)	0.04	(0.03-0.06)	0.07	(0.05-0.09)	0.04	(0.03-0.06)
4.6 T-cell prolymphocytic leukemia	16	17	0.03	(0.01-0.04)	0.03	(0.01-0.04)	0.03	(0.02-0.05)	0.03	(0.02-0.04)
4.7 Aggressive NK cell leukemia	4	5	0.01	(0-0.01)	0.01	(0-0.01)	0.01	(0-0.02)	0.01	(0-0.02)
4.8 Primary cutaneous CD30 + T-cell lymphoproliferative disorders	86	79	0.14	(0.11-0.17)	0.13	(0.1-0.15)	0.15	(0.12-0.18)	0.13	(0.1-0.16)
5) Lymphoid neoplasms, NOS	1067	1074	1.71	(1.61-1.82)	1.70	(1.6-1.8)	2.18	(2.05-2.32)	1.68	(1.58-1.78)

## Sheet: Table S3_trends by sex
Subtype	Men				Women
	N. of cases	APC (%)	95% CI		N. of cases	APC (%)	95% CI			Table S3. Incidence trends stratified by sex.
Lymphoid neoplasm, total	21545	0.3	(-0.1, 0.8)		17611	0.0	(-0.4, 0.5)
1) Hodgkin lymphoma	2124	0.9	(-0.4, 2.2)		1543	1.3	(-0.3, 2.8)
1.1 Classical Hodgkin lymphoma	1972	0.4	(-1.0, 1.7)		1483	1.2	(-0.4, 2.8)
1.2 Hodgkin lymphoma, nodular lymphocyte predominant	152	8.1	(2.9, 13.7)	*	60	3.8	(-4.0, 12.2)
Non-Hodgkin lymphoma	19421	0.3	(-0.2, 0.7)		16068	-0.1	(-0.6, 0.4)
2) Precursor lymphoid neoplasms	939	-1.7	(-3.7, 0.2)		635	-2.4	(-4.7, 0.0)
2.1 B-lymphoblastic leukemia/lymphoma	262	4.4	(0.6, 8.4)	*	246	4	(0.4, 7.6)	*
2.2 T-lymphoblastic leukemia/lymphoma	182	6.4	(1.7, 11.4)	*	60	1.5	(-6.2, 9.7)
2.3 Lymphoblastic leukemia/lymphoma	495	-7.7	(-10.2, -5.1)	*	329	-7.3	(-10.3, -4.1)	*
3) Mature B-cell neoplasms	16000	0.7	(0.2, 1.2)	*	13429	0.4	(-0.1, 0.9)
3.1 Chronic lymphocytic leukemia/small lymphocytic lymphoma	3603	-2.2	(-3.1, -1.2)	*	2564	-2.6	(-3.7, -1.4)	*
3.2 B-cell prolymphocytic leukemia	14	-0.9	(-15.7, 16.4)		15	12.5	(-4.3, 32.3)
3.3 Hairy cell leukemia	211	-0.7	(-4.7, 3.5)		63	-1.9	(-9.1, 5.8)
3.4 Marginal zone lymphoma	1062	3.3	(1.4, 5.2)	*	1043	2.4	(0.5, 4.3)	*
3.5 Lymphoplasmacytic lymphoma/ Waldenström’s macroglobulinemia	560	0.6	(-2.0, 3.2)		320	1	(-2.0, 4.8)
3.6 Plasma cell myeloma/leukemia	3838	0.9	(-0.1, 1.8)		3606	-0.8	(-1.8, 0.2)
3.7 Follicular lymphoma	2064	4.2	(2.8, 5.6)	*	2193	3.9	(2.5, 5.2)	*
3.8 Mantle cell lymphoma	623	-0.9	(-3.3, 1.5)		273	-0.7	(-4.3, 3.0)
3.9 Diffuse large B-cell lymphoma	3730	1.1	(0.1, 2.1)	*	3203	1.3	(0.2, 2.4)	*
3.10 Burkitt lymphoma/leukemia	287	-0.2	(-3.7, 3.4)		141	-2.1	(-7.0, 3.0)
3.11 Composite Hodgkin and non-Hodgkin lymphoma	8	48.1	(9.4, 100.6)	*	8	40.8	(6.7, 85.9)	*
4) Mature-T-cell and NK-cell neoplasms	1415	1.3	(-0.3, 2.9)		930	1.1	(-0.9, 3.1)
4.1 Mycosis fungoides/Sézary syndrome	505	-0.1	(-2.7, 2.7)		335	-1.1	(-4.3, 2.2)
4.2 Other peripheral T- cell and NK-cell lymphoma	910	2.1	(0.1, 4.1)	*	595	2.3	(-0.2, 4.9)
5) Lymphoid neoplasms, NOS	1067	-6	(-7.3, -3.7)	*	1074	-5.7	(-7.1, -3.6)	*

## Sheet: Table S4_projections 2023
Subtype	Total			Men			Women
												Table S4. Incidence projections for 2023, overall and by sex.
	N	CR	ASIRE	N	CR	ASIRE	N	CR	ASIRE
Lymphoid neoplasm, total	17926 ( 17478 - 18375 )	35.62 ( 34.67 - 36.57 )	37.94 ( 37.04 - 38.83 )	10077 ( 9739 - 10416 )	43.41 ( 41.97 - 44.85 )	43.07 ( 41.61 - 44.53 )	7849 ( 7555 - 8143 )	32.46 ( 31.4 - 33.52 )	28.47 ( 27.26 - 29.68 )
1) Hodgkin lymphoma	1513 ( 1388 - 1637 )	3.01 ( 2.75 - 3.27 )	3.2 ( 2.93 - 3.47 )	869 ( 774 - 963 )	3.74 ( 3.33 - 4.15 )	3.71 ( 3.31 - 4.12 )	644 ( 563 - 726 )	2.66 ( 2.31 - 3.01 )	2.34 ( 2 - 2.67 )
1.1 Classical Hodgkin lymphoma	1388 ( 1269 - 1508 )	2.76 ( 2.51 - 3.01 )	2.94 ( 2.69 - 3.19 )	776 ( 687 - 864 )	3.34 ( 2.97 - 3.71 )	3.32 ( 2.94 - 3.7 )	613 ( 533 - 693 )	2.53 ( 2.2 - 2.86 )	2.22 ( 1.89 - 2.55 )
1.1.1 Lymphocyte-rich classical Hodgkin lymphoma	81 ( 51 - 111 )	0.16 ( 0.1 - 0.23 )	0.17 ( 0.11 - 0.23 )	54 ( 30 - 78 )	0.23 ( 0.14 - 0.33 )	0.23 ( 0.13 - 0.33 )	26 ( 8 - 44 )	0.11 ( 0.04 - 0.18 )	0.1 ( 0.02 - 0.17 )
1.1.2 Nodular sclerosis classical Hodgkin lymphoma	723 ( 638 - 807 )	1.42 ( 1.24 - 1.6 )	1.52 ( 1.34 - 1.71 )	348 ( 290 - 405 )	1.5 ( 1.25 - 1.75 )	1.49 ( 1.24 - 1.74 )	375 ( 313 - 436 )	1.55 ( 1.28 - 1.82 )	1.36 ( 1.1 - 1.61 )
1.1.3 Mixed cellularity classical Hodgkin lymphoma	342 ( 276 - 408 )	0.68 ( 0.55 - 0.82 )	0.73 ( 0.6 - 0.85 )	212 ( 162 - 262 )	0.91 ( 0.71 - 1.12 )	0.91 ( 0.69 - 1.12 )	130 ( 87 - 172 )	0.54 ( 0.38 - 0.69 )	0.47 ( 0.29 - 0.65 )
1.1.4 Lymphocyte-depleted classical Hodgkin lymphoma	25 ( 12 - 39 )	0.05 ( 0.02 - 0.08 )	0.05 ( 0.03 - 0.08 )	16 ( 7 - 25 )	0.07 ( 0.03 - 0.11 )	0.07 ( 0.03 - 0.1 )	10 ( 0 - 20 )	0.04 ( 0 - 0.08 )	0.03 ( 0 - 0.08 )
1.1.5 Classical Hodgkin lymphoma. NOS	218 ( 169 - 267 )	0.44 ( 0.34 - 0.54 )	0.46 ( 0.36 - 0.56 )	146 ( 105 - 187 )	0.63 ( 0.46 - 0.8 )	0.62 ( 0.45 - 0.8 )	72 ( 46 - 99 )	0.3 ( 0.2 - 0.4 )	0.26 ( 0.15 - 0.37 )
1.2 Nodular lymphocyte predominant Hodgkin lymphoma	124 ( 98 - 151 )	0.25 ( 0.2 - 0.31 )	0.26 ( 0.21 - 0.32 )	93 ( 72 - 113 )	0.4 ( 0.32 - 0.48 )	0.4 ( 0.31 - 0.48 )	31 ( 14 - 48 )	0.13 ( 0.06 - 0.2 )	0.11 ( 0.04 - 0.18 )
Non-Hodgkin lymphoma	16414 ( 15973 - 16854 )	32.61 ( 31.68 - 33.55 )	34.73 ( 33.82 - 35.64 )	9209 ( 8876 - 9541 )	39.67 ( 38.19 - 41.14 )	39.36 ( 37.92 - 40.79 )	7205 ( 6916 - 7494 )	29.8 ( 28.72 - 30.87 )	26.13 ( 24.94 - 27.33 )
2) Precursor lymphoid neoplasms	446 ( 385 - 507 )	0.89 ( 0.76 - 1.02 )	0.95 ( 0.8 - 1.09 )	267 ( 220 - 314 )	1.15 ( 0.93 - 1.37 )	1.14 ( 0.94 - 1.34 )	180 ( 141 - 218 )	0.74 ( 0.57 - 0.92 )	0.65 ( 0.49 - 0.81 )
2.1 B-lymphoblastic leukemia/lymphoma	202 ( 162 - 242 )	0.4 ( 0.32 - 0.48 )	0.43 ( 0.33 - 0.52 )	101 ( 75 - 127 )	0.44 ( 0.31 - 0.56 )	0.43 ( 0.32 - 0.54 )	101 ( 70 - 131 )	0.42 ( 0.28 - 0.55 )	0.37 ( 0.24 - 0.49 )
2.2 T-lymphoblastic leukemia/lymphoma	99 ( 74 - 124 )	0.2 ( 0.15 - 0.25 )	0.21 ( 0.16 - 0.27 )	79 ( 59 - 98 )	0.34 ( 0.25 - 0.43 )	0.34 ( 0.25 - 0.42 )	20 ( 5 - 35 )	0.08 ( 0.02 - 0.15 )	0.07 ( 0.01 - 0.13 )
2.3 Lymphoblastic leukemia/lymphoma	145 ( 122 - 168 )	0.29 ( 0.24 - 0.34 )	0.31 ( 0.25 - 0.36 )	86 ( 68 - 104 )	0.37 ( 0.29 - 0.45 )	0.37 ( 0.29 - 0.45 )	59 ( 44 - 74 )	0.24 ( 0.18 - 0.31 )	0.21 ( 0.15 - 0.27 )
3) Mature B-cell neoplasms	14211 ( 13778 - 14643 )	28.23 ( 27.31 - 29.14 )	30.07 ( 29.22 - 30.91 )	7939 ( 7612 - 8266 )	34.2 ( 32.83 - 35.57 )	33.93 ( 32.52 - 35.34 )	6272 ( 5989 - 6555 )	25.94 ( 24.94 - 26.93 )	22.75 ( 21.58 - 23.92 )
3.1 Chronic lymphocytic leukemia/small lymphocytic lymphoma	1962 ( 1826 - 2098 )	3.92 ( 3.63 - 4.21 )	4.16 ( 3.89 - 4.43 )	1200 ( 1092 - 1308 )	5.17 ( 4.7 - 5.63 )	5.13 ( 4.66 - 5.59 )	762 ( 679 - 845 )	3.15 ( 2.87 - 3.44 )	2.77 ( 2.42 - 3.11 )
3.2 B-cell prolymphocytic leukemia	17 ( 5 - 29 )	0.03 ( 0.01 - 0.06 )	0.04 ( 0.01 - 0.06 )	6 ( 0 - 17 )	0.03 ( 0 - 0.07 )	0.03 ( 0 - 0.07 )	11 ( 4 - 17 )	0.04 ( 0.02 - 0.07 )	0.04 ( 0.01 - 0.07 )
3.3 Mantle cell lymphoma	327 ( 271 - 382 )	0.66 ( 0.54 - 0.78 )	0.69 ( 0.58 - 0.81 )	221 ( 176 - 266 )	0.95 ( 0.76 - 1.15 )	0.95 ( 0.75 - 1.14 )	105 ( 73 - 137 )	0.44 ( 0.32 - 0.55 )	0.38 ( 0.25 - 0.51 )
3.4 Lymphoplasmacytic lymphoma/ Waldenstr	416 ( 344 - 488 )	0.83 ( 0.68 - 0.99 )	0.88 ( 0.74 - 1.02 )	259 ( 202 - 315 )	1.12 ( 0.88 - 1.35 )	1.11 ( 0.86 - 1.35 )	157 ( 112 - 202 )	0.65 ( 0.49 - 0.8 )	0.57 ( 0.38 - 0.76 )
3.5 Diffuse large B-cell lymphoma	3212 ( 3013 - 3411 )	6.36 ( 5.94 - 6.78 )	6.79 ( 6.39 - 7.19 )	1726 ( 1580 - 1871 )	7.43 ( 6.81 - 8.06 )	7.38 ( 6.75 - 8 )	1486 ( 1351 - 1622 )	6.15 ( 5.65 - 6.64 )	5.39 ( 4.83 - 5.95 )
3.6 Burkitt lymphoma/leukemia	142 ( 105 - 178 )	0.29 ( 0.21 - 0.36 )	0.3 ( 0.22 - 0.38 )	99 ( 68 - 129 )	0.43 ( 0.29 - 0.56 )	0.42 ( 0.29 - 0.55 )	43 ( 23 - 62 )	0.18 ( 0.1 - 0.26 )	0.16 ( 0.07 - 0.24 )
3.7 Marginal zone lymphoma	1181 ( 1058 - 1305 )	2.34 ( 2.08 - 2.6 )	2.5 ( 2.25 - 2.74 )	640 ( 550 - 730 )	2.76 ( 2.38 - 3.14 )	2.74 ( 2.35 - 3.12 )	541 ( 457 - 625 )	2.24 ( 1.93 - 2.54 )	1.96 ( 1.62 - 2.31 )
3.7.1 Splenic marginal zone lymphoma	259 ( 222 - 296 )	0.51 ( 0.43 - 0.59 )	0.55 ( 0.47 - 0.62 )	124 ( 97 - 150 )	0.53 ( 0.42 - 0.65 )	0.53 ( 0.42 - 0.64 )	135 ( 110 - 161 )	0.56 ( 0.46 - 0.66 )	0.49 ( 0.38 - 0.6 )
3.7.2 Extranodal marginal zone lymphoma	718 ( 624 - 812 )	1.43 ( 1.23 - 1.63 )	1.52 ( 1.33 - 1.71 )	409 ( 336 - 482 )	1.76 ( 1.46 - 2.07 )	1.75 ( 1.43 - 2.06 )	309 ( 251 - 368 )	1.28 ( 1.07 - 1.49 )	1.12 ( 0.88 - 1.36 )
3.7.3 Nodal marginal zone lymphoma	155 ( 113 - 196 )	0.31 ( 0.22 - 0.4 )	0.33 ( 0.25 - 0.41 )	88 ( 58 - 119 )	0.38 ( 0.25 - 0.51 )	0.38 ( 0.25 - 0.51 )	67 ( 38 - 95 )	0.28 ( 0.17 - 0.38 )	0.24 ( 0.12 - 0.36 )
3.8 Follicular lymphoma	2523 ( 2367 - 2679 )	4.97 ( 4.64 - 5.3 )	5.32 ( 5.02 - 5.62 )	1241 ( 1134 - 1347 )	5.34 ( 4.91 - 5.78 )	5.3 ( 4.84 - 5.76 )	1282 ( 1168 - 1396 )	5.3 ( 4.89 - 5.72 )	4.65 ( 4.18 - 5.12 )
3.9 Hairy cell leukemia	95 ( 63 - 128 )	0.19 ( 0.13 - 0.26 )	0.2 ( 0.14 - 0.26 )	76 ( 47 - 105 )	0.33 ( 0.21 - 0.44 )	0.32 ( 0.2 - 0.45 )	19 ( 5 - 34 )	0.08 ( 0.03 - 0.13 )	0.07 ( 0.01 - 0.13 )
3.10 Plasma cell neoplasms	3187 ( 3002 - 3373 )	6.35 ( 5.95 - 6.74 )	6.75 ( 6.37 - 7.12 )	1843 ( 1696 - 1990 )	7.94 ( 7.31 - 8.57 )	7.88 ( 7.24 - 8.51 )	1345 ( 1231 - 1458 )	5.56 ( 5.16 - 5.96 )	4.88 ( 4.41 - 5.35 )
3.10.1 Solitary plasmocytoma of bone	128 ( 88 - 167 )	0.26 ( 0.18 - 0.35 )	0.27 ( 0.19 - 0.36 )	100 ( 63 - 137 )	0.43 ( 0.27 - 0.59 )	0.43 ( 0.27 - 0.59 )	28 ( 14 - 41 )	0.12 ( 0.06 - 0.17 )	0.1 ( 0.04 - 0.16 )
3.10.2 Extraosseus plasmocytoma	60 ( 40 - 79 )	0.12 ( 0.08 - 0.16 )	0.13 ( 0.09 - 0.17 )	49 ( 32 - 66 )	0.21 ( 0.14 - 0.28 )	0.21 ( 0.14 - 0.28 )	11 ( 1 - 20 )	0.04 ( 0.01 - 0.08 )	0.04 ( 0 - 0.08 )
3.10.3 Plasma cell myeloma/leukemia	3000 ( 2816 - 3183 )	5.96 ( 5.57 - 6.35 )	6.35 ( 5.99 - 6.71 )	1694 ( 1552 - 1836 )	7.3 ( 6.69 - 7.9 )	7.24 ( 6.63 - 7.85 )	1306 ( 1190 - 1422 )	5.4 ( 5 - 5.8 )	4.74 ( 4.26 - 5.22 )
3.11 B-cell lymphoma. unclassifiable. with features intermediate between DLBCL and classical HL	17 ( 9 - 24 )	0.03 ( 0.02 - 0.05 )	0.04 ( 0.02 - 0.05 )	8 ( 3 - 14 )	0.04 ( 0.02 - 0.06 )	0.04 ( 0.01 - 0.06 )	9 ( 4 - 14 )	0.04 ( 0.01 - 0.06 )	0.03 ( 0.01 - 0.05 )
4) Mature-T-cell and NK-cell neoplasms	1133 ( 1017 - 1248 )	2.27 ( 2.02 - 2.51 )	2.4 ( 2.18 - 2.63 )	696 ( 605 - 787 )	3 ( 2.63 - 3.36 )	2.97 ( 2.58 - 3.36 )	437 ( 366 - 508 )	1.81 ( 1.56 - 2.06 )	1.59 ( 1.29 - 1.88 )
4.1 Mycosis fungoides/Sezary syndrome	365 ( 301 - 430 )	0.73 ( 0.59 - 0.87 )	0.78 ( 0.65 - 0.9 )	232 ( 179 - 284 )	1 ( 0.78 - 1.22 )	0.99 ( 0.76 - 1.22 )	133 ( 96 - 171 )	0.55 ( 0.41 - 0.69 )	0.48 ( 0.33 - 0.64 )
4.2 Peripheral T/NK-cell lymphoma	569 ( 486 - 651 )	1.14 ( 0.96 - 1.31 )	1.21 ( 1.04 - 1.38 )	356 ( 291 - 422 )	1.53 ( 1.25 - 1.81 )	1.52 ( 1.24 - 1.8 )	212 ( 162 - 262 )	0.88 ( 0.69 - 1.07 )	0.77 ( 0.56 - 0.98 )
4.2.1 Peripheral T-cell lymphoma. NOS	240 ( 184 - 295 )	0.48 ( 0.36 - 0.59 )	0.51 ( 0.39 - 0.62 )	138 ( 99 - 178 )	0.6 ( 0.42 - 0.77 )	0.59 ( 0.42 - 0.76 )	101 ( 62 - 140 )	0.42 ( 0.27 - 0.57 )	0.37 ( 0.21 - 0.53 )
4.2.2 Angioimmunoblastic T-cell lymphoma	105 ( 75 - 134 )	0.21 ( 0.14 - 0.27 )	0.22 ( 0.16 - 0.28 )	57 ( 31 - 83 )	0.24 ( 0.13 - 0.36 )	0.24 ( 0.13 - 0.35 )	48 ( 34 - 63 )	0.2 ( 0.14 - 0.25 )	0.17 ( 0.11 - 0.24 )
4.2.3 Subcutaneous panniculitis-like T-cell lymphoma	3 ( 0 - 13 )	0.01 ( 0 - 0.03 )	0.01 ( 0 - 0.03 )	1 ( 0 - 2 )	0 ( 0 - 0.01 )	0 ( 0 - 0.01 )	3 ( 0 - 13 )	0.01 ( 0 - 0.06 )	0.01 ( 0 - 0.05 )
4.2.4 Anaplastic large cell lymphoma. ALK-positive	101 ( 69 - 133 )	0.21 ( 0.14 - 0.28 )	0.22 ( 0.15 - 0.29 )	81 ( 52 - 110 )	0.35 ( 0.22 - 0.48 )	0.35 ( 0.22 - 0.47 )	20 ( 6 - 34 )	0.08 ( 0.03 - 0.14 )	0.07 ( 0.02 - 0.13 )
4.2.5 Hepatosplenic T-cell lymphoma	9 ( 4 - 14 )	0.02 ( 0.01 - 0.03 )	0.02 ( 0.01 - 0.03 )	6 ( 2 - 10 )	0.03 ( 0.01 - 0.04 )	0.03 ( 0.01 - 0.04 )	3 ( 0 - 6 )	0.01 ( 0 - 0.02 )	0.01 ( 0 - 0.02 )
4.2.6 Enteropathy-associated T-cell lymphoma	23 ( 11 - 36 )	0.05 ( 0.02 - 0.07 )	0.05 ( 0.03 - 0.07 )	18 ( 9 - 27 )	0.08 ( 0.04 - 0.11 )	0.08 ( 0.04 - 0.12 )	5 ( 0 - 14 )	0.02 ( 0 - 0.05 )	0.02 ( 0 - 0.05 )
4.2.7 Primary cutaneous gamma-delta T-cell lymphoma	0 ( 0 - 0 )	0 ( 0 - 0 )	0 ( 0 - 0 )	0 ( 0 - 0 )	0 ( 0 - 0 )	0 ( 0 - 0 )	0 ( 0 - 0 )	0 ( 0 - 0 )	0 ( 0 - 0 )
4.2.8 Primary cutaneous T-cell lymphoma. NOS	88 ( 58 - 119 )	0.18 ( 0.11 - 0.24 )	0.19 ( 0.12 - 0.25 )	55 ( 30 - 81 )	0.24 ( 0.13 - 0.35 )	0.24 ( 0.13 - 0.35 )	33 ( 16 - 50 )	0.14 ( 0.07 - 0.2 )	0.12 ( 0.05 - 0.19 )
4.2.9 Systemic EBV-positive T-cell lymphoproliferative disease of childhood	0 ( 0 - 0 )	0 ( 0 - 0 )	0 ( 0 - 0 )	0 ( 0 - 0 )	0 ( 0 - 0 )	0 ( 0 - 0 )	0 ( 0 - 0 )	0 ( 0 - 0 )	0 ( 0 - 0 )
4.2.10 Hydroa vacciniforme-like lymphoma	0 ( 0 - 0 )	0 ( 0 - 0 )	0 ( 0 - 0 )	0 ( 0 - 0 )	0 ( 0 - 0 )	0 ( 0 - 0 )	0 ( 0 - 0 )	0 ( 0 - 0 )	0 ( 0 - 0 )
4.3 Adult T-cell leukemia/lymphoma	6 ( 0 - 14 )	0.01 ( 0 - 0.03 )	0.01 ( 0 - 0.03 )	3 ( 0 - 7 )	0.01 ( 0 - 0.03 )	0.01 ( 0 - 0.03 )	2 ( 0 - 9 )	0.01 ( 0 - 0.03 )	0.01 ( 0 - 0.04 )
4.4 Extranodal NK/Tcell lymphoma. nasal type	50 ( 23 - 78 )	0.1 ( 0.04 - 0.16 )	0.11 ( 0.06 - 0.16 )	33 ( 13 - 54 )	0.14 ( 0.06 - 0.23 )	0.14 ( 0.05 - 0.23 )	17 ( 0 - 36 )	0.07 ( 0.01 - 0.13 )	0.06 ( 0 - 0.14 )
4.5 T-cell large granular lymphocytic leukemia	52 ( 39 - 65 )	0.1 ( 0.08 - 0.13 )	0.11 ( 0.08 - 0.14 )	30 ( 20 - 39 )	0.13 ( 0.09 - 0.17 )	0.13 ( 0.09 - 0.17 )	22 ( 14 - 31 )	0.09 ( 0.06 - 0.12 )	0.08 ( 0.05 - 0.11 )
4.6 T-cell prolymphocytic leukemia	29 ( 18 - 40 )	0.06 ( 0.03 - 0.08 )	0.06 ( 0.04 - 0.08 )	12 ( 4 - 20 )	0.05 ( 0.02 - 0.08 )	0.05 ( 0.02 - 0.08 )	17 ( 10 - 25 )	0.07 ( 0.04 - 0.1 )	0.06 ( 0.03 - 0.09 )
4.7 Aggressive NK cell leukemia	4 ( 0 - 10 )	0.01 ( 0 - 0.02 )	0.01 ( 0 - 0.02 )	1 ( 0 - 6 )	0.01 ( 0 - 0.03 )	0.01 ( 0 - 0.02 )	2 ( 0 - 6 )	0.01 ( 0 - 0.02 )	0.01 ( 0 - 0.02 )
4.8 Primary cutaneous CD30 + T-cell lymphoproliferative disorders	58 ( 35 - 82 )	0.11 ( 0.06 - 0.16 )	0.12 ( 0.07 - 0.17 )	29 ( 12 - 45 )	0.12 ( 0.05 - 0.19 )	0.12 ( 0.05 - 0.19 )	30 ( 13 - 47 )	0.12 ( 0.05 - 0.19 )	0.11 ( 0.04 - 0.18 )
5) Lymphoid neoplasms. NOS	624 ( 573 - 675 )	1.23 ( 1.12 - 1.34 )	1.32 ( 1.22 - 1.41 )	307 ( 271 - 343 )	1.32 ( 1.18 - 1.47 )	1.31 ( 1.16 - 1.47 )	317 ( 280 - 353 )	1.31 ( 1.2 - 1.42 )	1.15 ( 1 - 1.3 )

## Sheet: Table S5_survival extended
Subtype	N. of cases	1-year				3-year				5-year
		OS (%)	95% CI	NS (%)	95% CI	OS (%)	95% CI	NS (%)	95% CI	OS (%)	95% CI	NS (%)	95% CI		Table S5. 1, 3 and 5-year observed and net survival rates.
Lymphoid neoplasm, total	38699	78.44	(78.03-78.85)	80.15	(79.73-80.58)	65	(64.52-65.48)	69.08	(68.56-69.61)	56.84	(56.33-57.34)	62.81	(62.1-63.52)
1) Hodgkin lymphoma	3651	89.75	(88.77-90.74)	90.17	(89.18-91.18)	84.01	(82.83-85.21)	85.1	(83.88-86.34)	80.72	(79.43-82.04)	82.6	(81.25-83.98)
1.1 Classical Hodgkin lymphoma	3439	89.44	(88.41-90.47)	89.87	(88.83-90.92)	83.49	(82.26-84.75)	84.6	(83.33-85.89)	80.22	(78.87-81.58)	82.13	(80.72-83.56)
1.1.1 Lymphocyte-rich classical Hodgkin lymphoma	200	93.5	(90.15-96.98)	93.82	(90.44-97.34)	87.9	(83.47-92.56)	89.65	(85.06-94.5)	83.69	(78.56-89.15)	86.51	(80.97-92.42)
1.1.2 Nodular sclerosis classical Hodgkin lymphoma	1900	94.05	(92.99-95.12)	94.34	(93.27-95.42)	89.05	(87.65-90.47)	89.82	(88.39-91.27)	86.01	(84.43-87.62)	87.49	(85.86-89.15)
1.1.3 Mixed cellularity classical Hodgkin lymphoma	723	85.89	(83.39-88.47)	86.39	(83.86-89)	78.77	(75.83-81.81)	80.19	(77.15-83.35)	75.35	(72.24-78.6)	77.77	(74.48-81.21)
1.1.4 Lymphocyte-depleted classical Hodgkin lymphoma	96	64.58	(55.69-74.9)	65.09	(56.18-75.41)	57.24	(48.14-68.05)	58.81	(49.51-69.87)	53.25	(43.97-64.49)	54.96	(44.96-67.19)
1.1.5 Classical Hodgkin lymphoma, NOS	520	80.54	(77.2-84.02)	81.18	(77.78-84.72)	72.93	(69.2-76.87)	74.39	(70.51-78.48)	69.42	(65.52-73.55)	71.8	(67.66-76.18)
1.2 Nodular lymphocyte predominant Hodgkin lymphoma	212	94.81	(91.87-97.84)	95.08	(92.08-98.17)	92.41	(88.9-96.06)	93.29	(89.7-97.03)	88.96	(84.68-93.45)	90.25	(85.79-94.93)
Non-Hodgkin lymphoma	35048	77.26	(76.82-77.7)	79.11	(78.66-79.56)	63.01	(62.51-63.52)	67.41	(66.85-67.98)	54.34	(53.8-54.88)	60.74	(59.97-61.51)
2) Precursor lymphoid neoplasms	1464	72.81	(70.57-75.13)	73.05	(70.79-75.37)	57.91	(55.43-60.5)	58.25	(55.74-60.88)	53.8	(51.27-56.46)	54.33	(51.75-57.03)
2.1 B-lymphoblastic leukemia/lymphoma	474	71.73	(67.79-75.9)	71.89	(67.93-76.09)	58.93	(54.65-63.54)	59.18	(54.87-63.84)	55.15	(50.78-59.9)	55.59	(51.17-60.4)
2.2 T-lymphoblastic leukemia/lymphoma	235	76.6	(71.37-82.2)	76.74	(71.52-82.35)	56.77	(50.75-63.51)	57.1	(51.05-63.87)	52.71	(46.59-59.63)	53.13	(46.95-60.13)
2.3 Lymphoblastic leukemia/lymphoma	755	72.32	(69.2-75.58)	72.62	(69.48-75.9)	57.63	(54.2-61.28)	58.03	(54.55-61.74)	53.33	(49.85-57.06)	53.92	(50.36-57.73)
3) Mature B-cell neoplasms	29236	79.3	(78.84-79.77)	81.28	(80.8-81.76)	64.83	(64.29-65.39)	69.56	(68.95-70.17)	55.38	(54.8-55.97)	62.11	(61.25-62.99)
3.1 Chronic lymphocytic leukemia/small lymphocytic lymphoma	6136	88.42	(87.63-89.23)	91.57	(90.73-92.42)	74.3	(73.2-75.4)	82.44	(81.14-83.76)	62.67	(61.44-63.93)	74.54	(71.86-77.32)
3.2 B-cell prolymphocytic leukemia	29	72.41	(57.84-90.65)	74.14	(59.49-92.4)	47.82	(32.59-70.16)	51.04	(34.41-75.7)	43.47	(28.37-66.59)	47.27	(29.5-75.74)
3.3 Mantle cell lymphoma	896	77.23	(74.53-80.03)	79.13	(76.35-82.01)	57.8	(54.64-61.14)	62.01	(58.56-65.67)	46.81	(43.56-50.3)	52.42	(48.64-56.51)
3.4 Lymphoplasmacytic lymphoma/ Waldenström’s Macroglobulinemia	864	86.23	(83.96-88.56)	88.89	(86.52-91.33)	71.89	(68.93-74.98)	78.49	(75.01-82.12)	60.88	(57.57-64.38)	69.8	(65.45-74.44)
3.5 Diffuse large B-cell lymphoma	6930	67.5	(66.4-68.61)	68.8	(67.68-69.94)	55.84	(54.68-57.03)	59.07	(57.82-60.34)	50.48	(49.29-51.69)	55.58	(54.2-57)
3.6 Burkitt lymphoma/leukemia	417	64.27	(59.83-69.04)	64.5	(60.05-69.28)	56.8	(52.24-61.77)	57.34	(52.73-62.36)	55.92	(51.33-60.92)	56.91	(52.23-62.01)
3.7 Marginal zone lymphoma	2102	91.48	(90.29-92.68)	93.19	(91.97-94.44)	82.88	(81.28-84.51)	87.66	(85.9-89.47)	76.4	(74.55-78.3)	83.62	(81.16-86.15)
3.7.1 Splenic marginal zone lymphoma	403	87.59	(84.43-90.87)	89.72	(86.44-93.11)	77.05	(73.04-81.28)	83.4	(78.94-88.12)	67.44	(62.85-72.36)	74.25	(66.74-82.59)
3.7.2 Extranodal marginal zone lymphoma	1419	92.81	(91.47-94.16)	94.4	(93.03-95.8)	85.64	(83.82-87.49)	90.02	(88.01-92.07)	80.04	(77.92-82.22)	87.33	(84.8-89.94)
3.7.3 Nodal marginal zone lymphoma	279	90.32	(86.92-93.86)	91.97	(88.48-95.61)	77.24	(72.45-82.35)	81.62	(76.45-87.15)	70.76	(65.45-76.5)	77.89	(71.7-84.61)
3.8 Follicular lymphoma	4249	91.24	(90.4-92.1)	92.53	(91.67-93.41)	83.57	(82.46-84.7)	87.17	(85.97-88.38)	77.58	(76.29-78.89)	83.29	(81.78-84.83)
3.9 Hairy cell leukemia	273	91.94	(88.77-95.23)	93.91	(90.64-97.31)	84.87	(80.71-89.25)	89.97	(85.16-95.04)	77.75	(72.83-83.01)	85.89	(79.87-92.37)
3.10 Plasma cell neoplasms	7324	72.23	(71.21-73.26)	74.34	(73.28-75.41)	49.16	(48.02-50.32)	53.12	(51.85-54.42)	34.71	(33.59-35.86)	39.21	(37.87-40.61)
3.10.1 Solitary plasmocytoma of bone	266	84.96	(80.77-89.37)	86.54	(82.26-91.05)	71.31	(66.06-76.97)	75.01	(69.37-81.11)	60.49	(54.72-66.87)	65.99	(59.5-73.18)
3.10.2 Extraosseus plasmocytoma	116	81.9	(75.18-89.21)	83.87	(76.98-91.37)	68.81	(60.85-77.82)	73.5	(64.86-83.29)	61.68	(53.23-71.48)	68.26	(58.25-79.99)
3.10.3 Plasma cell myeloma/leukemia	6942	71.58	(70.52-72.65)	73.71	(72.62-74.82)	47.98	(46.81-49.18)	51.94	(50.63-53.28)	33.26	(32.12-34.44)	37.69	(36.32-39.12)
3.11 B-cell lymphoma, unclassifiable, with features intermediate between DLBCL and classical HL	16	93.75	(82.61-100)	93.75	(82.94-105.97)	81.25	(64.21-100)	82.59	(65.49-104.17)	81.25	(64.21-100)	83.35	(66.09-105.13)
4) Mature-T-cell and NK-cell neoplasms	2342	77.23	(75.55-78.95)	78.68	(76.97-80.44)	63.84	(61.92-65.83)	67.33	(65.26-69.47)	58.76	(56.77-60.83)	64.19	(61.78-66.7)
4.1 Mycosis fungoides/Sezary syndrome	838	94.75	(93.25-96.27)	96.76	(95.21-98.34)	85.2	(82.81-87.65)	90.26	(87.56-93.04)	78.36	(75.53-81.28)	85.76	(82.02-89.66)
4.2 Peripheral T/NK-cell lymphoma	1141	64.32	(61.6-67.16)	65.36	(62.58-68.26)	47.91	(45.09-50.91)	50.23	(47.24-53.41)	43.72	(40.89-46.75)	47.58	(44.22-51.2)
4.2.1 Peripheral T-cell lymphoma, NOS	491	53.97	(49.74-58.57)	54.97	(50.65-59.66)	37.12	(33.07-41.66)	39.13	(34.83-43.96)	32.77	(28.8-37.29)	36.3	(31.84-41.38)
4.2.2 Angioimmunoblastic T-cell lymphoma	177	58.19	(51.36-65.93)	59.22	(52.27-67.09)	35.66	(29.2-43.54)	37.14	(30.35-45.45)	31.03	(24.78-38.86)	33.25	(26.47-41.76)
4.2.3 Subcutaneous panniculitis-like T-cell lymphoma	11	72.73	(50.64-100)	72.85	(51.66-102.74)	45.45	(23.79-86.84)	47.79	(26.23-87.05)	45.45	(23.79-86.84)	49.02	(26.91-89.3)
4.2.4 Anaplastic large cell lymphoma, ALK-positive	195	66.67	(60.37-73.62)	67.35	(60.99-74.37)	50.05	(43.47-57.62)	51.3	(44.53-59.09)	49.47	(42.9-57.06)	51.59	(44.7-59.55)
4.2.5 Hepatosplenic T-cell lymphoma	11	72.73	(50.64-100)	72.78	(51.65-102.54)	72.73	(50.64-100)	72.99	(51.8-102.85)	72.73	(50.64-100)	72.99	(51.8-102.85)
4.2.6 Enteropathy-associated T-cell lymphoma	39	48.72	(35.31-67.23)	48.99	(35.74-67.14)	25	(14.41-43.38)	25.37	(14.87-43.29)	21.87	(11.88-40.27)	22.4	(12.42-40.4)
4.2.7 Primary cutaneous gamma-delta T-cell lymphoma	0
4.2.8 Primary cutaneous T-cell lymphoma, NOS	217	92.63	(89.21-96.17)	94.25	(90.73-97.9)	83.37	(78.55-88.48)	88.26	(83.07-93.78)	76.1	(70.5-82.14)	84.18	(75.66-93.65)
4.2.9 Systemic EBV-positive T-cell lymphoproliferative disease of childhood	0
4.2.10 Hydroa vacciniforme-like lymphoma	0
4.3 Adult T-cell leukemia/lymphoma	15	46.67	(27.17-80.16)	50.09	(30.07-83.44)	40	(21.52-74.34)	42.54	(22.62-80)	40	(21.52-74.34)	47.51	(25.27-89.35)
4.4 Extranodal NK/Tcell lymphoma, nasal type	80	42.5	(32.94-54.84)	43.41	(33.76-55.83)	31.11	(22.43-43.15)	32.93	(23.68-45.79)	28.34	(19.94-40.29)	30.42	(20.99-44.08)
4.5 T-cell large granular lymphocytic leukemia	61	91.8	(85.17-98.95)	92.9	(86.25-100.06)	79.56	(69.81-90.66)	85.25	(74.68-97.3)	72.54	(61.36-85.75)	80.85	(68.27-95.75)
4.6 T-cell prolymphocytic leukemia	33	69.7	(55.66-87.28)	70.31	(56.31-87.79)	23.33	(12.42-43.83)	24.17	(13.25-44.1)	19.44	(9.42-40.14)	20.89	(10.6-41.17)
4.7 Aggressive NK cell leukemia	9	66.67	(42-100)	67.45	(43.51-104.57)	55.56	(30.97-99.66)	56.57	(32.75-97.71)	44.44	(21.41-92.27)	46.89	(24.13-91.11)
4.8 Primary cutaneous CD30 + T-cell lymphoproliferative disorders	165	93.94	(90.37-97.65)	94.93	(91.32-98.68)	86.03	(80.89-91.49)	89.77	(84.34-95.54)	82.74	(77.11-88.78)	89.11	(82.65-96.07)
5) Lymphoid neoplasms, NOS	2006	50.68	(48.54-52.92)	52.29	(50.06-54.62)	39.22	(37.13-41.42)	42.9	(40.53-45.4)	34.3	(32.25-36.47)	41.07	(38.43-43.9)

## Sheet: Table S6_survival by sex
Subtype	Women			Men			Test log-rank
	N. of cases	5-year		N. of cases	5-year				Table S8. 5-year net survival rates by sex and test log-rank p-value.
		NS (%)	95% CI		NS (%)	IC 95%
Lymphoid neoplasm. total	17388	63.16	(61.97-64.37)	21311	62.52	(61.68-63.37)	0.000
1) Hodgkin lymphoma	1540	83.8	(81.81-85.83)	2111	81.72	(79.89-83.59)	0.000
1.1 Classical Hodgkin lymphoma	1480	83.36	(81.31-85.46)	1959	81.19	(79.28-83.15)	0.000
1.1.1 Lymphocyte-rich classical Hodgkin lymphoma	60	82.78	(71.74-95.53)	140	88.05	(82.02-94.53)	0.083
1.1.2 Nodular sclerosis classical Hodgkin lymphoma	951	89.77	(87.72-91.87)	949	85.19	(82.69-87.76)	0.000
1.1.3 Mixed cellularity classical Hodgkin lymphoma	242	73.81	(68-80.12)	481	79.72	(75.81-83.84)	0.470
1.1.4 Lymphocyte-depleted classical Hodgkin lymphoma	28	38.18	(22.54-64.69)	68	62.06	(50.91-75.66)	0.175
1.1.5 Classical Hodgkin lymphoma. NOS	199	70.68	(64.22-77.79)	321	72.46	(67.19-78.14)	0.882
1.2 Nodular lymphocyte predominant Hodgkin lymphoma	60	94.54	(88.23-101.31)	152	88.45	(82.8-94.48)	0.359
Non-Hodgkin lymphoma	15848	61.14	(59.86-62.45)	19200	60.4	(59.5-61.31)	0.000
2) Precursor lymphoid neoplasms	588	53.67	(49.68-57.99)	876	54.77	(51.46-58.29)	0.940
2.1 B-lymphoblastic leukemia/lymphoma	229	55.96	(49.73-62.97)	245	55.26	(49.21-62.05)	0.530
2.2 T-lymphoblastic leukemia/lymphoma	58	59.96	(48.36-74.34)	177	50.8	(43.75-58.99)	0.249
2.3 Lymphoblastic leukemia/lymphoma	301	50.7	(45.21-56.86)	454	56.06	(51.52-61.01)	0.239
3) Mature B-cell neoplasms	13334	62.67	(61.21-64.17)	15902	61.65	(60.65-62.66)	0.000
3.1 Chronic lymphocytic leukemia/small lymphocytic lymphoma	2550	75.02	(69.66-80.8)	3586	74.19	(71.9-76.56)	0.003
3.2 B-cell prolymphocytic leukemia	15	44.61	(22.74-87.53)	14	52.8	(30.47-91.47)	0.374
3.3 Mantle cell lymphoma	273	53.24	(46.74-60.64)	623	52.12	(47.58-57.1)	0.966
3.4 Lymphoplasmacytic lymphoma/ Waldenström’s Macroglobulinemia	313	75.73	(69.4-82.64)	551	66.51	(60.9-72.63)	0.000
3.5 Diffuse large B-cell lymphoma	3203	55.92	(53.89-58.03)	3727	55.29	(53.41-57.22)	0.386
3.6 Burkitt lymphoma/leukemia	137	49.56	(41.76-58.82)	280	60.5	(54.88-66.71)	0.049
3.7 Marginal zone lymphoma	1041	85.06	(81.48-88.8)	1061	82.15	(78.85-85.6)	0.010
3.7.1 Splenic marginal zone lymphoma	211	71.49	(59.85-85.39)	192	76.88	(68.95-85.72)	0.460
3.7.2 Extranodal marginal zone lymphoma	687	89.48	(86.24-92.84)	732	85.24	(81.43-89.23)	0.023
3.7.3 Nodal marginal zone lymphoma	143	83.04	(75.32-91.55)	136	72.32	(63.01-83)	0.156
3.8 Follicular lymphoma	2188	83.59	(81.53-85.7)	2061	82.96	(80.76-85.23)	0.016
3.9 Hairy cell leukemia	63	79.41	(67.24-93.78)	210	87.74	(81.02-95.02)	0.593
3.10 Plasma cell neoplasms	3543	40.39	(38.51-42.37)	3781	38.09	(36.21-40.07)	0.011
3.10.1 Solitary plasmocytoma of bone	104	61.61	(52.02-72.98)	162	68.92	(60.51-78.5)	0.915
3.10.2 Extraosseus plasmocytoma	41	72.62	(58.47-90.19)	75	65.44	(52.64-81.35)	0.566
3.10.3 Plasma cell myeloma/leukemia	3398	39.32	(37.4-41.34)	3544	36.11	(34.19-38.14)	0.002
3.11 B-cell lymphoma. unclassifiable. with features intermediate between DLBCL and classical HL	8	NA	NA	8	NA	NA
4) Mature-T-cell and NK-cell neoplasms	929	67.91	(64.18-71.87)	1413	61.73	(58.63-65)	0.000
4.1 Mycosis fungoides/Sezary syndrome	335	85.67	(80.56-91.09)	503	85.77	(80.61-91.27)	0.233
4.2 Peripheral T/NK-cell lymphoma	433	53.61	(47.78-60.16)	708	43.88	(39.98-48.17)	0.001
4.2.1 Peripheral T-cell lymphoma. NOS	173	41.34	(33.87-50.47)	318	33.45	(28.17-39.72)	0.574
4.2.2 Angioimmunoblastic T-cell lymphoma	65	37.46	(26.84-52.28)	112	30.91	(22.8-41.9)	0.313
4.2.3 Subcutaneous panniculitis-like T-cell lymphoma	5	NA	NA	6	NA	NA
4.2.4 Anaplastic large cell lymphoma. ALK-positive	67	59.76	(48.75-73.26)	128	47.32	(39.02-57.38)	0.037
4.2.5 Hepatosplenic T-cell lymphoma	5	NA	NA	6	NA	NA
4.2.6 Enteropathy-associated T-cell lymphoma	14	27.25	(11.94-62.23)	25	19	(8.6-41.95)	0.434
4.2.7 Primary cutaneous gamma-delta T-cell lymphoma	0			0
4.2.8 Primary cutaneous T-cell lymphoma. NOS	104	83.89	(70.29-100.12)	113	84.11	(75.16-94.12)	0.202
4.2.9 Systemic EBV-positive T-cell lymphoproliferative disease of childhood	0			0
4.2.10 Hydroa vacciniforme-like lymphoma	0			0
4.3 Adult T-cell leukemia/lymphoma	8	NA	NA	7	NA	NA
4.4 Extranodal NK/Tcell lymphoma. nasal type	26	36.98	(20.73-65.97)	54	27.66	(17.73-43.14)	0.149
4.5 T-cell large granular lymphocytic leukemia	26	73.82	(55.82-97.62)	35	86.3	(70.82-105.17)	0.515
4.6 T-cell prolymphocytic leukemia	17	NA	NA	16	37.81	(20.38-70.16)	0.084
4.7 Aggressive NK cell leukemia	5	NA	NA	4
4.8 Primary cutaneous CD30 + T-cell lymphoproliferative disorders	79	92.78	(85.26-100.97)	86	85.39	(75.46-96.63)	0.280
5) Lymphoid neoplasms, NOS	997	38.5	(35.14-42.19)	1009	43.57	(39.6-47.94)	0.942

## Sheet: Table S7_survival by age-group
Subtype	0-14 years			15-49 years			50-69 years			70+ years			Test log-rank
	N. of cases	5-year		N. of cases	5-year		N. of cases	5-year		N. of cases	5-year				Table S6. 5-year net survival rates by age group and test log-rank p-value.
		NS (%)	95% CI		NS (%)	95% CI		NS (%)	95% CI		NS (%)	95% CI
Lymphoid neoplasm. total	870	86.69	(84.41-89.03)	7659	81.4	(80.5-82.3)	12997	71.4	(70.54-72.27)	17173	46.83	(45.53-48.17)	0.000
1) Hodgkin lymphoma	119	97.51	(94.69-100.41)	2434	91.76	(90.62-92.92)	638	75.65	(72.06-79.43)	460	39.81	(34.63-45.76)	0.000
1.1 Classical Hodgkin lymphoma	107	97.23	(94.11-100.45)	2295	91.47	(90.27-92.67)	593	75.06	(71.32-78.99)	444	39.62	(34.37-45.68)	0.000
1.1.1 Lymphocyte-rich classical Hodgkin lymphoma	10	70.05	(47.82-102.63)	110	96.65	(92.95-100.5)	45	87.17	(76.35-99.52)	35	49.55	(32.91-74.61)	0.000
1.1.2 Nodular sclerosis classical Hodgkin lymphoma	66	96.95	(92.8-101.29)	1473	92.45	(91.03-93.88)	225	76.88	(71.06-83.19)	136	46.46	(36.96-58.39)	0.000
1.1.3 Mixed cellularity classical Hodgkin lymphoma	12	91.72	(77.9-107.99)	401	91.38	(88.57-94.29)	172	75.32	(68.55-82.77)	138	39.76	(31.11-50.82)	0.000
1.1.4 Lymphocyte-depleted classical Hodgkin lymphoma	1	NA	NA	44	71.55	(58.99-86.79)	29	57.74	(41.87-79.64)	22	17.07	(5.51-52.93)	0.000
1.1.5 Classical Hodgkin lymphoma. NOS	18	94.5	(84.75-105.37)	267	87.16	(83.08-91.45)	122	70.3	(62.1-79.59)	113	31.42	(22.63-43.61)	0.000
1.2 Nodular lymphocyte predominant Hodgkin lymphoma	12	58.37	(37.14-91.72)	139	96.72	(93.53-100.01)	45	83.19	(71.26-97.11)	16	41.63	(21.24-81.59)	0.000
Non-Hodgkin lymphoma	751	84.97	(82.4-87.62)	5225	76.56	(75.38-77.76)	12359	71.18	(70.3-72.07)	16713	47.02	(45.69-48.39)	0.000
2) Precursor lymphoid neoplasms	580	84.64	(81.68-87.71)	482	46.82	(42.51-51.56)	220	25.57	(20.23-32.31)	182	12.84	(8.34-19.77)	0.000
2.1 B-lymphoblastic leukemia/lymphoma	196	85.08	(80.08-90.39)	145	49.19	(41.62-58.13)	74	25.89	(17.44-38.45)	59	11.52	(5.54-23.98)	0.000
2.2 T-lymphoblastic leukemia/lymphoma	71	79.65	(70.67-89.77)	125	48.29	(40.21-58)	22	18.82	(8.24-43)	17	25.49	(10.79-60.22)	0.000
2.3 Lymphoblastic leukemia/lymphoma	313	85.58	(81.7-89.64)	212	44.38	(38.1-51.7)	124	26.65	(19.69-36.06)	106	11.15	(6.04-20.6)	0.000
3) Mature B-cell neoplasms	136	86.83	(81.34-92.69)	3860	81.67	(80.41-82.95)	10760	73.25	(72.32-74.19)	14480	48.43	(46.96-49.95)	0.000
3.1 Chronic lymphocytic leukemia/small lymphocytic lymphoma	0	NA	NA	305	91.22	(87.83-94.74)	2150	85.41	(83.63-87.23)	3681	66.87	(62.71-71.29)	0.000
3.2 B-cell prolymphocytic leukemia	0	NA	NA	2	NA	NA	11	84.25	(64.53-110)	16	18.21	(4.79-69.25)	0.000
3.3 Mantle cell lymphoma	0	NA	NA	79	71.72	(62.05-82.9)	374	64.12	(58.96-69.73)	443	38.96	(33.53-45.28)	0.000
3.4 Lymphoplasmacytic lymphoma/ Waldenström’s Macroglobulinemia	2	NA	NA	51	87.08	(78.14-97.04)	310	83.89	(79.02-89.06)	501	59.53	(53.26-66.54)	0.000
3.5 Diffuse large B-cell lymphoma	18	83.38	(68.24-101.88)	1363	71.95	(69.55-74.44)	2329	65.89	(63.83-68.01)	3220	41.04	(38.84-43.37)	0.000
3.6 Burkitt lymphoma/leukemia	106	86.85	(80.67-93.5)	162	59.37	(52.23-67.5)	95	36.62	(27.88-48.1)	54	26.48	(16.31-42.99)	0.000
3.7 Marginal zone lymphoma	3	NA	NA	440	94.8	(92.54-97.11)	863	89.37	(86.86-91.95)	796	71.07	(65.68-76.89)	0.000
3.7.1 Splenic marginal zone lymphoma	0	NA	NA	41	93.25	(85.42-101.8)	177	86.68	(80.76-93.02)	185	58.26	(45.39-74.78)	0.000
3.7.2 Extranodal marginal zone lymphoma	3	NA	NA	349	95.72	(93.41-98.1)	567	91	(88.08-94.02)	500	77.18	(71.35-83.49)	0.000
3.7.3 Nodal marginal zone lymphoma	0	NA	NA	50	90.04	(81.6-99.34)	119	85.39	(78.29-93.13)	110	64.21	(52.53-78.5)	0.000
3.8 Follicular lymphoma	5	100	(100-100)	986	93.91	(92.28-95.56)	1910	89.15	(87.46-90.87)	1348	67.02	(63.35-70.91)	0.000
3.9 Hairy cell leukemia	1	NA	NA	73	99.61	(96.97-102.31)	109	92.27	(85.9-99.11)	90	65.04	(51.98-81.39)	0.000
3.10 Plasma cell neoplasms	1	NA	NA	390	69.67	(65.06-74.6)	2603	53.3	(51.23-55.44)	4330	28.03	(26.34-29.83)	0.000
3.10.1 Solitary plasmocytoma of bone	0	NA	NA	32	71.45	(57.16-89.3)	128	79.81	(72.26-88.15)	106	47.6	(36.96-61.3)	0.000
3.10.2 Extraosseus plasmocytoma	0	NA	NA	17	88.64	(74.9-104.91)	46	77.17	(64.75-91.97)	53	53.33	(37.7-75.44)	0.000
3.10.3 Plasma cell myeloma/leukemia	1	NA	NA	341	68.47	(63.5-73.84)	2429	51.44	(49.31-53.67)	4171	27.21	(25.5-29.03)	0.000
3.11 B-cell lymphoma. unclassifiable. with features intermediate between DLBCL and classical HL	0	NA	NA	9	89.24	(71.77-110.95)	6	88.08	(63.78-121.64)	1	NA	NA
4) Mature-T-cell and NK-cell neoplasms	19	89.51	(77.04-103.99)	621	74.65	(71.23-78.24)	871	66.21	(62.91-69.69)	831	53.74	(48.88-59.08)	0.000
4.1 Mycosis fungoides/Sezary syndrome	3	NA	NA	208	95.64	(92.62-98.76)	341	91.4	(87.74-95.2)	286	71.93	(63.23-81.82)	0.000
4.2 Peripheral T/NK-cell lymphoma	10	80.04	(59.71-107.28)	314	59.6	(54.32-65.41)	410	47.71	(42.83-53.14)	407	37.37	(31.28-44.64)	0.000
4.2.1 Peripheral T-cell lymphoma. NOS	2	NA	NA	118	46.85	(38.52-56.99)	175	35.43	(28.7-43.75)	196	30.84	(23.84-39.9)	0.000
4.2.2 Angioimmunoblastic T-cell lymphoma	0	NA	NA	25	68.03	(52.07-88.89)	69	37.65	(27.38-51.77)	83	18.98	(11.35-31.73)	0.000
4.2.3 Subcutaneous panniculitis-like T-cell lymphoma	0	NA	NA	5	60.23	(32.16-112.81)	1	NA	NA	5	42.52	(17.02-106.22)
4.2.4 Anaplastic large cell lymphoma. ALK-positive	8	62.54	(38.12-102.59)	81	59.46	(49.65-71.2)	58	49.85	(38.24-64.99)	48	30.36	(19.06-48.35)	0.000
4.2.5 Hepatosplenic T-cell lymphoma	0	NA	NA	8	75.18	(51.82-109.06)	3	NA	NA	0	NA	NA
4.2.6 Enteropathy-associated T-cell lymphoma	0	NA	NA	14	28.67	(13.34-61.61)	17	22.11	(9.18-53.25)	8	NA	NA	0.072
4.2.7 Primary cutaneous gamma-delta T-cell lymphoma	0	NA	NA	0	NA	NA	0	NA	NA	0	NA	NA
4.2.8 Primary cutaneous T-cell lymphoma. NOS	0	NA	NA	63	85.62	(77.02-95.17)	87	83.32	(74.66-93)	67	83.1	(62.97-109.66)	0.000
4.2.9 Systemic EBV-positive T-cell lymphoproliferative disease of childhood	0	NA	NA	0	NA	NA	0	NA	NA	0	NA	NA
4.2.10 Hydroa vacciniforme-like lymphoma	0	NA	NA	0	NA	NA	0	NA	NA	0	NA	NA
4.3 Adult T-cell leukemia/lymphoma	0	NA	NA	5	40.16	(16.23-99.35)	2	NA	NA	8	42.87	(17.86-102.92)
4.4 Extranodal NK/Tcell lymphoma. nasal type	1	NA	NA	25	39.87	(24.9-63.84)	28	15	(6.46-34.85)	26	35.2	(18.73-66.15)	0.051
4.5 T-cell large granular lymphocytic leukemia	0	NA	NA	6	101.08	(101.08-101.08)	19	84.31	(67.32-105.59)	36	74.7	(56.63-98.53)	0.515
4.6 T-cell prolymphocytic leukemia	0	NA	NA	2	NA	NA	19	30.22	(15.11-60.43)	12	9.39	(2.2-40.11)	0.011
4.7 Aggressive NK cell leukemia	0	NA	NA	2	NA	NA	3	NA	NA	4	NA	NA
4.8 Primary cutaneous CD30 + T-cell lymphoproliferative disorders	5	80.02	(54.07-118.42)	59	100.58	(100.58-100.58)	49	79.85	(68.73-92.77)	52	82.86	(67.76-101.31)	0.000
5) Lymphoid neoplasms. NOS	16	75.03	(57.11-98.58)	262	60.68	(54.98-66.98)	508	55.47	(51.08-60.25)	1220	30.23	(26.78-34.13)	0.000

## Sheet: Table S8_survival by period
Subtype	2002-2007			2008-2013			Test log-rank
	N. of cases	5-year		N. of cases	5-year
		NS (%)	95% CI		NS (%)	95% CI			Table S7. 5-year net survival rates by period of study and test log-rank p-value.
Lymphoid neoplasm. total	19275	61.57	(60.56-62.61)	19424	64.17	(63.29-65.07)	0.000
1) Hodgkin lymphoma	1843	83.06	(81.21-84.95)	1808	82.3	(80.34-84.32)	0.457
1.1 Classical Hodgkin lymphoma	1750	82.55	(80.63-84.51)	1689	81.98	(79.95-84.06)	0.465
1.1.1 Lymphocyte-rich classical Hodgkin lymphoma	101	85.93	(78.36-94.23)	99	87.5	(80-95.71)	0.781
1.1.2 Nodular sclerosis classical Hodgkin lymphoma	984	86.66	(84.42-88.97)	916	88.69	(86.37-91.07)	0.467
1.1.3 Mixed cellularity classical Hodgkin lymphoma	345	81.43	(77.06-86.04)	378	74.37	(69.59-79.48)	0.027
1.1.4 Lymphocyte-depleted classical Hodgkin lymphoma	55	53.1	(40.51-69.59)	41	59.8	(46.37-77.12)	0.852
1.1.5 Classical Hodgkin lymphoma. NOS	265	73.19	(67.53-79.32)	255	70.62	(64.79-76.97)	0.654
1.2 Nodular lymphocyte predominant Hodgkin lymphoma	93	91.81	(86.22-97.77)	119	86.9	(79.72-94.72)	0.444
Non-Hodgkin lymphoma	17432	59.3	(58.21-60.42)	17616	62.3	(61.35-63.27)	0.000
2) Precursor lymphoid neoplasms	774	52.88	(49.43-56.57)	690	56	(52.19-60.07)	0.336
2.1 B-lymphoblastic leukemia/lymphoma	211	52.52	(46.14-59.79)	263	57.84	(51.88-64.48)	0.216
2.2 T-lymphoblastic leukemia/lymphoma	108	52.05	(43.43-62.37)	127	54.28	(45.88-64.22)	0.937
2.3 Lymphoblastic leukemia/lymphoma	455	53.22	(48.76-58.09)	300	55.15	(49.47-61.5)	0.819
3) Mature B-cell neoplasms	14348	60.56	(59.31-61.83)	14888	63.78	(62.73-64.85)	0.000
3.1 Chronic lymphocytic leukemia/small lymphocytic lymphoma	3300	74.95	(71.08-79.04)	2836	74.21	(71.62-76.9)	0.811
3.2 B-cell prolymphocytic leukemia	10	53.74	(30.36-95.11)	19	40.37	(20.12-81)	0.995
3.3 Mantle cell lymphoma	443	46.84	(41.74-52.56)	453	58.51	(53.14-64.41)	0.005
3.4 Lymphoplasmacytic lymphoma/ Waldenström’s Macroglobulinemia	403	70.15	(64.3-76.53)	461	68.31	(61.97-75.3)	0.767
3.5 Diffuse large B-cell lymphoma	3369	54.53	(52.63-56.5)	3561	56.62	(54.58-58.74)	0.087
3.6 Burkitt lymphoma/leukemia	205	55.47	(48.96-62.85)	212	58.15	(51.64-65.47)	0.501
3.7 Marginal zone lymphoma	974	82.35	(78.66-86.21)	1128	84.85	(81.75-88.06)	0.762
3.7.1 Splenic marginal zone lymphoma	170	71.44	(59.16-86.26)	233	76.84	(69.41-85.06)	0.989
3.7.2 Extranodal marginal zone lymphoma	675	85.18	(81.55-88.97)	744	89.36	(85.88-92.98)	0.262
3.7.3 Nodal marginal zone lymphoma	128	81.22	(72.96-90.42)	151	74.92	(65.95-85.11)	0.371
3.8 Follicular lymphoma	1895	81.36	(79.24-83.54)	2354	84.85	(82.63-87.14)	0.034
3.9 Hairy cell leukemia	134	84	(75.32-93.67)	139	87.3	(79.15-96.29)	0.362
3.10 Plasma cell neoplasms	3613	36.16	(34.37-38.04)	3711	42.63	(40.64-44.71)	0.000
3.10.1 Solitary plasmocytoma of bone	133	58.24	(49.62-68.36)	133	74.29	(65.22-84.62)	0.041
3.10.2 Extraosseus plasmocytoma	58	64.79	(51.47-81.56)	58	73.04	(59.49-89.67)	0.560
3.10.3 Plasma cell myeloma/leukemia	3422	34.8	(32.98-36.72)	3520	40.92	(38.89-43.05)	0.000
3.11 B-cell lymphoma. unclassifiable. with features intermediate between DLBCL and classical HL	2			14	80.68	(61.71-105.48)
4) Mature-T-cell and NK-cell neoplasms	1151	64.51	(61.07-68.13)	1191	64.21	(61.02-67.57)	0.750
4.1 Mycosis fungoides/Sezary syndrome	432	84.67	(79.43-90.26)	406	87.7	(82.88-92.8)	0.583
4.2 Peripheral T/NK-cell lymphoma	554	45.37	(40.64-50.65)	587	50.09	(45.74-54.84)	0.287
4.2.1 Peripheral T-cell lymphoma. NOS	245	33.46	(27.52-40.68)	246	38.98	(32.71-46.46)	0.101
4.2.2 Angioimmunoblastic T-cell lymphoma	78	30.42	(21.28-43.49)	99	36.48	(27.58-48.25)	0.997
4.2.3 Subcutaneous panniculitis-like T-cell lymphoma	8	51.71	(27.41-97.57)	3
4.2.4 Anaplastic large cell lymphoma. ALK-positive	92	46.75	(37.43-58.38)	103	55.81	(46.48-67.02)	0.395
4.2.5 Hepatosplenic T-cell lymphoma	1			10	70.28	(47.97-102.97)
4.2.6 Enteropathy-associated T-cell lymphoma	16	19.15	(7.55-48.55)	23	25.58	(12.83-50.99)	0.798
4.2.7 Primary cutaneous gamma-delta T-cell lymphoma	0			0
4.2.8 Primary cutaneous T-cell lymphoma. NOS	114	81.7	(69.59-95.93)	103	87.5	(78.62-97.38)	0.984
4.2.9 Systemic EBV-positive T-cell lymphoproliferative disease of childhood	0			0
4.2.10 Hydroa vacciniforme-like lymphoma	0			0
4.3 Adult T-cell leukemia/lymphoma	7	57.98	(32.16-104.55)	8	29.34	(9.53-90.31)
4.4 Extranodal NK/Tcell lymphoma. nasal type	38	30.27	(18.68-49.03)	42	28.26	(16.19-49.33)	0.967
4.5 T-cell large granular lymphocytic leukemia	21	97.8	(88.54-108.04)	40	62.97	(44.75-88.59)	0.005
4.6 T-cell prolymphocytic leukemia	9	48.41	(25.12-93.29)	24	10.22	(3.34-31.33)	0.111
4.7 Aggressive NK cell leukemia	6	51.17	(25.27-103.63)	3
4.8 Primary cutaneous CD30 + T-cell lymphoproliferative disorders	84	90.68	(82.24-99.99)	81	85.41	(76.31-95.59)	0.494
5) Lymphoid neoplasms, NOS	1159	42.62	(39.11-46.44)	847	38.76	(35.02-42.9)	0.157

## Sheet: Figure S1_TNK survival by sex
																Figure S1. Estimates of 5-year net survival for patients with mature T-cell and NK-cell neoplasms diagnosed in 2002-2013, in Spain, according to sex. All T/NK, mature T-cell and NK-cell neoplasms; Mycosis/Sezary, mycosis fungoides/Sezary syndrome; Peripheral T/NK, peripheral T/NK-cell lymphoma; Adult T-cell, adult T-cell leukemia/lymphoma; Extranodal T/NK, extranodal NK/Tcell lymphoma, nasal type…

## Sheet: Figure S2_TNK survival by age-g
																Figure S2. Estimates of 5-year net survival for patients with mature T-cell and NK-cell neoplasms diagnosed in 2002-2013, in Spain, according to age-group (0-14, 15-49, 50-69 and 70 or more). All T/NK, mature T-cell and NK-cell neoplasms; Mycosis/Sezary, mycosis fungoides/Sezary syndrome; Peripheral T/NK, peripheral T/NK-cell lymphoma; Adult T-cell, adult T-cell leukemia/lymphoma; Extranodal T/NK…

[truncated: 1 more sheets: Figure S3_TNK survival by perio]
